# Supplementary material for: A minimum data standard for vector competence experiments
Source: Sci Data. 2022 Oct 19;9:634. doi: 10.1038/s41597-022-01741-4 (PMC9582208; doi:10.1038/s41597-022-01741-4)
Supplement: Supplementary file 1 — Supplementary information [file 41597_2022_1741_MOESM1_ESM.xlsx]

## Sheet: Sheet1
Vector	Vector subsp.	Vector strain	Vector origin (country)	Vector origin (locality)	Vector origin (year)	Vector gen.	Virus	Viral lineage	Viral strain	Viral GenBank accession	Viral origin (locality)	Viral origin (year)	Viral history (passage)	Viral history (freshness)	Exposure route	Host (exp.)	Host lineage / origin	Diagnostic (virem.)	Titer	Units	Dose	Units	Temp. (reared)	Temp. (EIT)	DPI	Body part (inf.)	Diagnostic (inf.)	# tested (inf.)	# inf.	Body part (dissem.)	Diagnostic (dissem.)	# tested (dissem.)	# dissem.	Host (transm.)	Tissue (transm.)	Diagnostic (transm.)	# tested (transm.)	# transm.
